# Supplementary material for: High-throughput screening for respiratory pathogens within pigs in Denmark; analysis of circulating porcine respiratory coronaviruses and their association with other pathogens
Source: Virus Res. 2024 Nov 26;350:199501. doi: 10.1016/j.virusres.2024.199501 (PMC11629333; doi:10.1016/j.virusres.2024.199501)
Supplement: Supplementary file 3 [file mmc3.xlsx]

## Sheet: Sheet1
Table S3: Virus sequences included in the phylogenetic trees
Table S3: Included PRCV and TGEV sequences in the phylogenetic trees for the partial spike gene (S seq) and complete nucleocapsid gene (N seq) sequences. "XXXX" in the category "Year" marks lab isolates."YYYY" indicates that no year was registered in Genbank (National Center for Biotechnology Information (NCBI), 2024), however, DS01-2022 is likely from 2022.
Accession number	Virus	Name	Origin	Year	N seq	S seq
OR689864.1	PRCV	91V044	Belgium	1991	x	x
OK078898.1	PRCV	1/90-DK	Denmark	1990	x	x
Z24675.1	PRCV	RM4	France	1986	x	x
OR689863.1	PRCV	Parma	Italy	2012	x	x
M94097.1	PRCV	HOL87	NL	1987		x
OM830318.1	PRCV	135	UK	1986	x	x
OM830320.1	PRCV	137	UK	1986	x	x
DQ811787.1	PRCV	ISU-1	USA	1989	x	x
OR209252.1	PRCV	LEPP1	USA	1991	x	x
OR209253.1	PRCV	1894X	USA	1992	x	x
OM830319.1	PRCV	AR310	USA	1993	x	x
KR270796.1	PRCV	OH7269	USA	2014	x	x
KY406735.1	PRCV	Minnesota-46140	USA	2016	x	x
OR209254.1	PRCV	ISU20-92330	USA	2020	x	x
FJ755618.2	TGEV	H16	China	1973	x	x
KU729220.1	TGEV	TH-98	China	1998	x	x
DQ201447.1	TGEV	TS	China	2005	x	x
DQ443743.1	TGEV	SC-Y	China	2006	x	x
HQ462571.1	TGEV	WH-1	China	2010	x	x
KC962433.1	TGEV	HX	China	2012	x	x
KT696544.1	TGEV	JS2012	China	2012	x	x
OP434397.1	TGEV	HN-2012	China	2012	x	x
KP202848.1	TGEV	SHXB	China	2013	x	x
KX083668.1	TGEV	HE-1	China	2015	x	x
KX499468.1	TGEV	AHHF	China	2015	x	x
MT576083.1	TGEV	HQ2016	China	2016	x	x
MT522161.1	TGEV	HLJ-17	China	2017	x	x
MW804449.1	TGEV	CH8438	China	2017	x	x
MZ322950.1	TGEV	2662	China	2019	x	x
OM802899.1	TGEV	SZ19	China	2019	x	x
MZ368889.1	TGEV	HB-1	China	2020	x	x
ON858825.1	TGEV	SC2021	China	2021	x	x
ON859974.1	TGEV	HNSQ-2021	China	2021	x	x
EU074218.2	TGEV	Att.H	China	XXXX	x	x
ON016092.1	TGEV	CHN-SC-H	China	YYYY	x	x
OP805351.1	TGEV	DS01-2022	China	YYYY	x	x
KX900402.1	TGEV	Mex145	Mexico	2008	x	x
DQ811789.2	TGEV	VirulentPurdue	USA	1952	x	x
DQ811785.1	TGEV	MillerM6	USA	1965	x	x
KX900393.1	TGEV	Z	USA	1986	x	x
KX900394.1	TGEV	HB	USA	1988	x	x
KX900395.1	TGEV	Minnesota138	USA	2006	x	x
KX900396.1	TGEV	Illinois139	USA	2006	x	x
KX900397.1	TGEV	NorthCarolina140	USA	2007	x	x
KX900398.1	TGEV	Minnesota141	USA	2007	x	x
KX900399.1	TGEV	NorthCarolina142	USA	2007	x	x
KX900400.1	TGEV	Iowa143	USA	2008	x	x
KX900401.1	TGEV	Tennessee144	USA	2008	x	x
KX900403.1	TGEV	Illinois146	USA	2008	x	x
KX900404.1	TGEV	Oklahoma147	USA	2012	x	x
KX900405.1	TGEV	Minnesota148	USA	2013	x	x
KX900406.1	TGEV	Illinois149	USA	2013	x	x
KX900407.1	TGEV	Minnesota150	USA	2013	x	x
KX900408.1	TGEV	Wisconsin151	USA	2014	x	x
KX900409.1	TGEV	Minnesota152	USA	2014	x	x
KX900410.1	TGEV	Minnesota153	USA	2014	x	x
KX900411.1	TGEV	SouthDakota154	USA	2014	x	x
DQ811786.2	TGEV	MillerM60	USA	XXXX	x	x
DQ811788.1	TGEV	PurdueP115	USA	XXXX	x	x
NC_038861.1	TGEV	PUR46-MAD	USA	XXXX	x	x
PP236916.1	TGEV	VET-16	Vietnam	2016	x	x
