# Supplementary material for: High-throughput screening for respiratory pathogens within pigs in Denmark; analysis of circulating porcine respiratory coronaviruses and their association with other pathogens
Source: Virus Res. 2024 Nov 26;350:199501. doi: 10.1016/j.virusres.2024.199501 (PMC11629333; doi:10.1016/j.virusres.2024.199501)
Supplement: Supplementary file 4 [file mmc4.xlsx]

## Sheet: Sheet1
Table S4: Accession numbers for the PRCV sequences from Denmark
Table S4: GenBank (NCBI) accession numbers for the PRCV complete N gene coding sequence and partial S gene (831 nt) sequences.
Seq name	Accession numbers
	N	S
PRCV/DK/23/1	PQ274257	N.D.
PRCV/DK/23/2	PQ274258	N.D.
PRCV/DK/23/3	PQ274262	PQ274263
PRCV/DK/23/4	PQ274259	N.D.
PRCV/DK/23/5	PQ274264	PQ274265
PRCV/DK/23/6	PQ274266	PQ274267
PRCV/DK/23/7	PQ274268	PQ274269
PRCV/DK/23/8	PQ274270	PQ274271
PRCV/DK/23/9	PQ274272	PQ274273
PRCV/DK/23/10	PQ274274	PQ274275
PRCV/DK/23/11	PQ274260	N.D.
PRCV/DK/23/12	PQ274261	N.D.
PRCV/DK/23/13	N.D.	PQ274276
PRCV/DK/23/14.1	N.D.	PQ274290
PRCV/DK/23/14.2	N.D.	PQ274291
PRCV/DK/23/15	PQ274277	PQ274278
PRCV/DK/23/16	PQ274279	PQ274280
PRCV/DK/23/17	PQ274281	PQ274282
PRCV/DK/23/18	PQ274283	PQ274284
PRCV/DK/23/19	PQ274285	PQ274286
PRCV/DK/23/20	PQ274287	N.D.
PRCV/DK/23/21	PQ274292	N.D.
PRCV/DK/23/21.1	N.D.	PQ274293
PRCV/DK/23/21.2	N.D.	PQ274294
PRCV/DK/23/22	PQ274288	PQ274289
	N.D.= not determined
